# Supplementary material for: Early Outpatient Treatment of COVID-19: A Retrospective Analysis of 392 Cases in Italy
Source: J Clin Med. 2022 Oct 18;11(20):6138. doi: 10.3390/jcm11206138 (PMC9605012; doi:10.3390/jcm11206138)
Supplement: Supplementary file 1 [file jcm-11-06138-s001.zip]

Archive with 3 entries (3 files):
- Supplementary Data.pdf
- Supplementary Material Questionnaire for Physicians.pdf
- Supplementary Tables.pdf
